# Supplementary material for: Characterization of a Bacteriophage GEC_vB_Bfr_UZM3 Active against Bacteroides fragilis
Source: Viruses. 2023 Apr 25;15(5):1042. doi: 10.3390/v15051042 (PMC10222676; doi:10.3390/v15051042)
Supplement: Supplementary file 1 [file viruses-15-01042-s001.zip]

Archive with 2 entries (2 files):
- Supplementary material 1. Bacterial strains.pdf
- Supplementary material 2. uzm3 table.xlsx
