# Supplementary material for: Characterization of a Bacteriophage GEC_vB_Bfr_UZM3 Active against Bacteroides fragilis
Source: Viruses. 2023 Apr 25;15(5):1042. doi: 10.3390/v15051042 (PMC10222676; doi:10.3390/v15051042)
Supplement: Supplementary file 1 [file viruses-15-01042-s001.zip › Supplementary material 2. uzm3 table.xlsx]

## Sheet: Sheet1
product	locus_tag	Sequence	Minimum	Maximum	translation
exonuclease	UZM3-01	ATGAAAGAATTAACATTACTTCCCAAACTGATTAATGCTGATGTAACGTATATCAGCGAAACACATGAATATTTTTCAAGCGATTTTAGAAAACTGAGAGGAATAACAGGTTTTATCAACGATCAATTATTTCCCGGAAAACTTGATAATATACCGGATAATATTTTGAGATCGGCAACTGAGAGAGGGAAAGCGGTTCACGATGAAGTAGAGAGAATCGACAAAGAAGGTATTGAGCCGGAAACGGTTTACGGAGAGAACTATTTGGATTTAAAAGCCGAAAGCGGTTTAATTCATATCGCATCTGAGTATATTCTAACTGATAACGAGTTTATCGCCTCACCGACCGATAAAGTGTATTTAGGTAGCTCTGAAAATTCAGTCGTATTGGGTGACGTT…	89	1033	MKELTLLPKLINADVTYISETHEYFSSDFRKLRGITGFINDQLFPGKLDNIPDNILRSATERGKAVHDEVERIDKEGIEPETVYGENYLDLKAESGLIHIASEYILTDNEFIASPTDKVYLGSSENSVVLGDVKTTYKLDLLYLSWQLSIYAYLFERQNPNLKVEGLIAIWLRGDKDKDGIFSVERIPDSEIELFLNCCKNNVRYADNASKDSYVAKLESLPAKVAHIEEGVYELLEMQKKIDEHLGKFKEQLLGLMSEAKADNIKGELISVTRKKAYSRESLDSKALKEQYPEIYDQFVKTSNVKESIQLKAL
DNA methyltransferse	UZM3-02	ATGGAAATTAAAGGCAATGTTCATTGTTTTTTTGAACAATCGGGTACATTTAAGAATGAATTCATAAAACTTGGTTATAAGGCTTTTGATTATGATATACAAAACGATTTTGGGGAAACTGACTTTCAAATAGATCTTTTTCCCGAAATAGAAAAAGGATATGAAGAAAAAGAAAGCATTTTTGACAATATTACTAAAGATGATTTTGTTATAGCTTTTTTCCCTTGCATTTATTTTGAAACAATGCAAGCTACATATTACCAAATGACACACACTAATATAAAAAAACAAAGCATAAGACAGAAATATAAAACCGTAATAGACCGCATACAGAAAAGAGAATACTTTTATATTTTATTGTATAAGCTTTTTGCAATATGCGAAATAAGAGGTATTAGG…	1045	1773	MEIKGNVHCFFEQSGTFKNEFIKLGYKAFDYDIQNDFGETDFQIDLFPEIEKGYEEKESIFDNITKDDFVIAFFPCIYFETMQATYYQMTHTNIKKQSIRQKYKTVIDRIQKREYFYILLYKLFAICEIRGIRLVLENPATQPHYLLHPQNFISYTFIDNDRTKRGDCFKKPTAYWFVNCKPTTGQSYEKPDEIKKILQCSMGVKAGICSKERSMITGKYARNFICDFIIGKQQKHSIRSLF
Erf-like ssDNA annealing protein	UZM3-03	ATGATTAAAAATTTACCCAACATTCAAAACGAAATGAATGTTCAAAAGTCGAGATTTAACAAGTTTGGCGGATACAATTACCGTTCGTGTGAGGATATTTTGCAAGAAGCGAAAAGGGTGTGCGAAAAATATGGATGTTATGTTATGGTTACTGACTCTATCGAATTTATCGAAGGACGTTTTTACGTGAAGGCAACCGCAAAGATTGTTGAGACTGAAACAGGATGTATTGAAACGTGTTCGGCTTTTGCACGTGAAGAAGATAGCAAAAAAGGGATGGACTCTGCGCAATTAACCGGGGCAACATCCAGTTACGCACGAAAATACGCCTTATGTGGGCTTTTTGCGATAGATGATAGCATAGATAATGATTCTGCGAACGGAGAGTCGGAAACGAAA…	1833	2465	MIKNLPNIQNEMNVQKSRFNKFGGYNYRSCEDILQEAKRVCEKYGCYVMVTDSIEFIEGRFYVKATAKIVETETGCIETCSAFAREEDSKKGMDSAQLTGATSSYARKYALCGLFAIDDSIDNDSANGESETKGKQQKTASKQAASQSNTGINSNYLGVLLEEIKKATTYKHLGDIYKNNGQFHQNSEFMNALVVRKAELEKAEAEAKKV
hypothetical protein	UZM3-04	ATGAATATTGAAAACACAATGATCCGTATCAATGATGCGATTATAAGCGCACGTATGAACGGCAAAAAGATTACGAAAAAGGATATTGCAGCGTTGTTGTGGAAGGATTCAAAGCAAAGAACGCAGGCGGTAAACATGTCTGCCTTGTGTAACCACAAAACCCAAACGATAAAAATAGAGTGGGTGAAAGAGATATGCGAGGCTACCGGAGTCGATGCGAATTTCCTATTTAATATCAACCCTAAAAAATAA	2471	2722	MNIENTMIRINDAIISARMNGKKITKKDIAALLWKDSKQRTQAVNMSALCNHKTQTIKIEWVKEICEATGVDANFLFNINPKK
hypothetical protein	UZM3-05	ATGCAGATTAAAAAAGATCGAAATTACAAATTGCTTGTGCAGGTTTGCAAGAATAAAGGTATTCCATTCTCCTACGAAAAACTTGTTTTGTTTTTGAATAAGTACATTCATGAAGATGAAGAAGATTCAGTATTTGGATATACAATATCTGATATTGATTTTTCAATCGCTAAACATATATCGGTTGATATTTGCGGAATGCTTACATTAAGCAATATTATCAGTAAATTAACTTGTATCGGTGCGGGAGATTGCCCGAATTGCGGAGGTTTACTCAGATTGATAGAATCTTATCCCAAATTTAGCAAACAGTATTGCGATCGTGATTGTGAGCCGGAGAGAGAGGAGGAAAATGTATATGAATGTTTAACATGTGGAAAGGAGGTTGTTTTATGA	2719	3114	MQIKKDRNYKLLVQVCKNKGIPFSYEKLVLFLNKYIHEDEEDSVFGYTISDIDFSIAKHISVDICGMLTLSNIISKLTCIGAGDCPNCGGLLRLIESYPKFSKQYCDRDCEPEREEENVYECLTCGKEVVL
thymidylate synthase	UZM3-06	TTGCAACGATCTTACGATCTGCGTGACGGTTTCCCACTTGTCACAACTAAGAAGGTATTCACGAAGGGAATTATACATGAACTCCTTTGGATGTTGAAAGGTGATACCAATATAAAATACCTAAATGAAAATGGTGTTCATATTTGGGACGAATGGTCGAAGCCTTCCGGTGATCTTGGACGTATATACGGTAAACAATGGCGTGACTGGCGTATAAATAGCAAGTTAAGAGTAGATCAAATTGATTCAGTTATATATATGATTAAGTCTAACCCGGAGTCAAGAAGGATAATTGTTAGTGCTTGGAATGTTGGAGAACTACACATGATGGCACTCCCTCCGTGTCACTGCTTTTTTCAGTTCTATGTGTCTGAGTCCGTTTATTTGGACTTGAAACTG…	3555	4259	LQRSYDLRDGFPLVTTKKVFTKGIIHELLWMLKGDTNIKYLNENGVHIWDEWSKPSGDLGRIYGKQWRDWRINSKLRVDQIDSVIYMIKSNPESRRIIVSAWNVGELHMMALPPCHCFFQFYVSESVYLDLKLYQRSADLFLGVPFNIASYSILLSMVAQVCGLKPRRFIHTIGDGHIYLNHVEQVKEQLSREPFSLPKLELNPNVRNIFDFKYEDIKIVDYNCHPAIKGEVAV
hypothetical protein	UZM3-07	ATGGAAAATGTTAGATTAACAAAAAAGCAAAAAGGAGATAAATTTAAGAGTGAACAGTTGGTGAAAGCACTCGAAAAGAGATTCAAAGGTAATATTAACAATAATTTATTTTAA	4354	4467	MENVRLTKKQKGDKFKSEQLVKALEKRFKGNINNNLF
hypothetical protein	UZM3-08	ATGAAAGAGATAAACGAAACTCAATTACAGCTATCGGCTGAGGGAAAAAGACTTCCCGATATGATAAAGCAGGCGAACGGCATACACGAACTTGTTAAGCAGAAACTTTCTGAGTATAACTCAATAGAGTATACAGATGATAATATAAAGGTGGCAAAAGCCGATAGAGCCACTTTAAACAAGGCGAAAAAGGGACTTAACGACAGCTGTATAGAACTTGAAAAGGCTTGGATGAAACCATTCAACGAACTAATAGAACTTGAAAAGGCTTGGATGAAACCATTCAACGAACTAAAGGATGTTGTTAACGAAACTTGTAAGCTGATCGGTGAGGCTTCTTCACGCATAGATAGCAAGATAAAGGAAACGGAGGAAAAGGAGAAGCAAAAGAAACTGGAT…	4616	5494	MKEINETQLQLSAEGKRLPDMIKQANGIHELVKQKLSEYNSIEYTDDNIKVAKADRATLNKAKKGLNDSCIELEKAWMKPFNELIELEKAWMKPFNELKDVVNETCKLIGEASSRIDSKIKETEEKEKQKKLDQIREYFEEHNENLILFDFAFRPEWLNKTKALSVVKMEIDELFKTVDDDLNRLKEHFAGEAFYIPVIDKYTSTLDYNKSFDYGNHLKEAAIQAANRQFEQKATDSTPQQQKPEIKPQNEPKANEEEVYIRGFKVHVTRKQAFALAEFMNSHNIKFESISV
hypothetical protein	UZM3-09	ATGAAAGTAATTGTTAGATTTAAAGAAGAAGAAGAAATTACCAATTTTGAAGCTAAATACGGTTTAGAGGTAGAGAACCATAACGGACAAAGATATATCATTGAGTTCGATAATATGGGAAATTTGGTGGTTAATAGTCCGAAAGGTGCGTTATTGGTCAAACCACAATGCAGTAATAAAATATCAATTAGACCCGAATAA	5496	5696	MKVIVRFKEEEEITNFEAKYGLEVENHNGQRYIIEFDNMGNLVVNSPKGALLVKPQCSNKISIRPE
hypothetical protein	UZM3-10	ATGAAAGAAGAAGTAAAATTGTTCAGAGCGTTAATTATTGTTTTTGTGTTGCTTGTATTCGCCTTCGTGTTAACTTCGTGCAGTGATGATAGTGACAATGTGTATCAAACAGAGTATTCTATTGATATTCCGGAGTGGCAAACTGTTTATGTGAATGGTGAGGTTACAACATCTATATCGCCATACGTTTGGGAACATGTGGACTTATCAGATAAATGTGTTAGAGTATTCTCCGCAGGGCATGTTAGTTATCACAAGGTTACAAGGGTGTCACGTGATGATTTAGGCTTTACCGTTTATTCAATAGAAAGTAGCAATAACGAACGGTTTGCATACAATAAGAATAAAGGTATATTGCAATATTGGTGCACAAGAAATGGCATTGAAACCGTTGTTGTT…	5743	6159	MKEEVKLFRALIIVFVLLVFAFVLTSCSDDSDNVYQTEYSIDIPEWQTVYVNGEVTTSISPYVWEHVDLSDKCVRVFSAGHVSYHKVTRVSRDDLGFTVYSIESSNNERFAYNKNKGILQYWCTRNGIETVVVYRELK
hypothetical protein	UZM3-11	ATGCTGACAGATAAGGAAAAAGCGTTTAATCGATACTGCCTAACTAACAAGGAAGTTTCATATAACTTAATGCGTATAGAAATGGCAGTTGTTCAAATGTCATATTACGGCAACCGTTCATCGGACGTTACGTTAACAACCGACAGTTCTGAGGTTTTGGATGCTATTTATACGGTTCTAACAAACGAAGGGTTTAAATACTCTTTTAATTTACCTAATAAAGTATTAACCATAAGTATTTTTTAA	6177	6422	MLTDKEKAFNRYCLTNKEVSYNLMRIEMAVVQMSYYGNRSSDVTLTTDSSEVLDAIYTVLTNEGFKYSFNLPNKVLTISIF
hypothetical protein	UZM3-12	ATGAAAGAAAAGGAATTTATTTATTGCTTGACCGGAGAGATTAACGTATTAGGCACTGTCAAGGCTAAGACAATAAAAGGTGCTGTGAAACTTATAGCGGCTATTCAGAGAACGAGAATATTGAATGATCCGGAAAGAAAATCAATCTTTTGGAGTGTTTCACGTGCTGATTTACCGGTTAAACTTGGTTGTATTGTGTATACAATATGCTATCCCGATGGGTCTATTCGTTCACATGTATGCTAA	6477	6722	MKEKEFIYCLTGEINVLGTVKAKTIKGAVKLIAAIQRTRILNDPERKSIFWSVSRADLPVKLGCIVYTICYPDGSIRSHVC
hypothetical protein	UZM3-13	ATGAAAAAGCAATTATTTGCGTTTTTAGCGACTTTTGTTCTTTGCCTTGGCATTGTGTCGCTATTACTGATAAACGCTGATTTACGGAAGAAAAAGTCTATTGCAGAAAGAAATGTTAGCGTCCTAACAACTCAGAACGTTGCGTACCGGACGAAAAGTGGGCAAAGTGCCATGAAGGCAGAGGAATTGAATCTGACTTTAAAGCAGTACCGGAACACCATACAGGGGAAGGATAACACTATAAAAGAGCTAAAGCAGTCTATTAAGGACTTGAAAAGTCACACAAGCGTTCAAACATCAACTGAGACGCATTTTAGAACGCCAGTACGGGATAGTATTGTTATTAGTGATAGTTTGGTTATCGACACAATGAAATGCGTAAATATGCGCTCTAAATGG…	7128	7733	MKKQLFAFLATFVLCLGIVSLLLINADLRKKKSIAERNVSVLTTQNVAYRTKSGQSAMKAEELNLTLKQYRNTIQGKDNTIKELKQSIKDLKSHTSVQTSTETHFRTPVRDSIVISDSLVIDTMKCVNMRSKWLDISGCIDSNGTFAGTTVTRDSLEILNIEHRKRFLWFRLKKVKYREFIVTSKNPHTEITGFNVTTIIK
endolysin	UZM3-14	ATGAAGTATTTCACATTAAAAGAGCTAACACGCTCAACAACAGCAACGGCAAAAGGCATTGATAATACGCCAACACCGGAAGTTGAAAAGAATTTGACCTTATTAGTAGAAAACGTATTAGACCCTCTACGGGAGATTTACGGCAAACCGATCACGGTTAATTCGGGCTATCGGTGTCCGGAGTTAAATAAAGCCGTCGGAGGCTCTAAAACATCCGATCACGTGAAAGGTTTTGCGGCTGATATTACCGGAGGCAGTAAGGAAGAGAATGAACGCATTTTCAACATAATTAAGCACAATTTCCATTTCAAACAGTTGATAGATGAAAAGGGCTTTTCATGGGTGCATGTCTCCTACGATCCCTCTAATCTCAAAAACCAAATACTAAAGCTATGA	7730	8125	MKYFTLKELTRSTTATAKGIDNTPTPEVEKNLTLLVENVLDPLREIYGKPITVNSGYRCPELNKAVGGSKTSDHVKGFAADITGGSKEENERIFNIIKHNFHFKQLIDEKGFSWVHVSYDPSNLKNQILKL
hypothetical protein	UZM3-15	ATGAATGTTACACAAGAACAGTTAAGGTTAATGCTTGTATCGGTGATAAGTCCGATACTTGCGTTTCTCACCCCTACGAGCGGTTTTATAACCGCCCTTGTGTTCATGTTTGTGTTTAACATCATTTGCGGAATGCGTGCAGACGGTGTTAGTGTGTCGGTAAATGGTGTTCGTAGGTTCACTATGCTGAAATTCATCTCAGCCGTGCAGGAACTTATTTTGTACATCCTTGTGATAACCGTTATCTTTTCGTCTGTGGCTAAGATGGGGGATCACGATGCAGCCGTTCTATCGGCAAAGACGATTACATACGTCTTTATGTACGTATATCTGTCGAACGGTTTTAAGAACCTTTGTATCAGCTACCCGGATAACAAATCTTTCCGACTGATATACTAC…	8168	8659	MNVTQEQLRLMLVSVISPILAFLTPTSGFITALVFMFVFNIICGMRADGVSVSVNGVRRFTMLKFISAVQELILYILVITVIFSSVAKMGDHDAAVLSAKTITYVFMYVYLSNGFKNLCISYPDNKSFRLIYYIVRFEFKRLMGERAAKIVEEHEEKIEIETK
hypothetical protein	UZM3-16	ATGGAAAAGAAAAGTTTAGATTTTGATTTAAAGTCAGTAGTTTACACGAAAGAGACAAAAGTGATGGACTACCATTTTGAGACGGAAAACGGAAAGTATGCAGGTCAGCTAACAACGGTATCTACCGAGCCGGACAAGTACAACATTACCCACTGTACGGCTGATGTGTCAGAGAAACAAATGGTAGAAATGCCGGGAACTACCGGTAGTCCAATTCTGCAAGAACAATACGTTCCGGTCGGATCGCTTGCCATCCGTGACGGTCGCTTTGAGGCAAACCAGTTTCCTCTATCTACTAAAACATCCGTCTATGTGAACGACTTTCAAAACTTCATCTTTGCGTTAACCGCACCTAAAACAGTAGAATAA	8659	9027	MEKKSLDFDLKSVVYTKETKVMDYHFETENGKYAGQLTTVSTEPDKYNITHCTADVSEKQMVEMPGTTGSPILQEQYVPVGSLAIRDGRFEANQFPLSTKTSVYVNDFQNFIFALTAPKTVE
tail fiber protein	UZM3-17	ATGGAAGTACATAACAACTTTAGTCCTTTGGCGTTTAGAAAGAAAGAATCTAAAGCCACATACGAAAAATGGTACGCTTTCGGGAAGAATTATGCTATCCCCGCAAGCGCAAATACGCTTATACCTTTCCAGTTTACCGATGTAAATGTAGGAGAGGTTCAGCCCGATTCTATTGAGGTTGTAGCGGTAAACCAAGAAACCGGAGAGAGCATTAAAACAGGTGTGTATGTTAGTCGTGACGACATGCCCGAACATGGCAGCGTTCTGTACGTGTCACCCGGCAAGAACTCGTTTAGAGAGGCTTTGCCGCAGGGGACGTATCGGGCAGAGTTTTCAATCGGAACACAGATGTATATTTCGACTCCTTTTTGCGTTATACCCGGCATAGAAACGAGTAGC…	9113	14137	MEVHNNFSPLAFRKKESKATYEKWYAFGKNYAIPASANTLIPFQFTDVNVGEVQPDSIEVVAVNQETGESIKTGVYVSRDDMPEHGSVLYVSPGKNSFREALPQGTYRAEFSIGTQMYISTPFCVIPGIETSSKYLLIEYWNDEKIAYPGGFITTGANNDFRYQMYVPATICKPKYEFEEELTKRAGYKFLELQTSTKVYAFTFVAPEFICDAMRLIRLSDYIRISHDGEYYNALNFEFDVDWQEQLYLAAVECQFETDSIIQKLPSFNRRDKASFYNALLANIDTPIMFSPDTVGLYYKEYRETEPVVKGKLIRELSPIDLIDENTTIAVDLGTGEARKFNLYRMLQDYISKTHEDATDFLLHLRGGATFGEGITGSAASINAVGDAEVQGLNARVTK…
hypothetical protein	UZM3-18	ATGAACGTTAAAGATTTGCGGTTTAAATTGGGGGGTGTAGAAATACATCCCCACTACTCAGAGCTAAAACGGAAGTTTGGCAAAGAGAATCAACAGGAGTTTTTCAGAGAGTCGATAGAGGGGAGTTTAACACTGATAGGGGCGGACTACCTTCTTGTTAAAAATGCGAGTATTGAGGATATTTTGTACTTGCAAATAGAGCAAAAGGATAAAGGGCAGCTATCAACGCAGTATCAAGTAATATTTGAGGGCTATTTCAGTAAGACAGACTGTGAGATAGACAGCGATAACCGGACGTGCAAAGTCAAGATAAGCCCACGAGATGAATATACCGATATAATGAAGGGTATTGAGAACAAATACGATCTTATCAAGCTTGCACCCGCATTGTCTCAAATA…	14197	16371	MNVKDLRFKLGGVEIHPHYSELKRKFGKENQQEFFRESIEGSLTLIGADYLLVKNASIEDILYLQIEQKDKGQLSTQYQVIFEGYFSKTDCEIDSDNRTCKVKISPRDEYTDIMKGIENKYDLIKLAPALSQIGVSKRPIVQVYIAGASTISNYLAGTHYETEVFNVVTDNKELTDKNFFAFFAAYNEIEVKAVPYQFFNGKYYGTNGTYTKLDGNFSIKWTLSEGLNIGFLHLENKEGTILYRSDKINWSDKSYYYIDVSEITFTRIVDDPTLPQKFGGNTVLLQKLFQRMLLNLPELDGKPTGKLSSEDVYPTNSNYMYAAPLKGNYFYTSTKVQNEPTEYGVNDEGKYFTDNFVPAVAGTGKLYPVCRSRWGNMSIWFEFDLSYASLEERARKEYV…
tail tape measure protein	UZM3-19	ATGGCGAACGAAGTAAAGGGAATAAAGTATAGCGATCTTATACAGCCGGACAGCAGCATAAAGGACGCTATTACGCAGTTGGAAGGACTGCAAAAGATATATGACGCTATGTTAAAGCGCATAGAGGAAAGCGCAAAGGGGCTGCAAAAGCCTATTTCCGAGGGCGGTGGTGCGACTGAGGAAGGACGCAAAAAGATTGACGCTTACGAAAAGCAGGTGAGATCCTTGGCGAACGCTGAGATACAATTGAAATTGGCACTGACAGAGACAGCGCAGGAAATCGCAGTATTGAAGAAACAGACAGCCGATCAAAACTATCTGAATAAACTGCAAGCTAAGTTAGCTAATAGTATGGCAGGAAGCTATAACGCTTTGTCGGCACAATACGAGCTAAACAAA…	16371	19496	MANEVKGIKYSDLIQPDSSIKDAITQLEGLQKIYDAMLKRIEESAKGLQKPISEGGGATEEGRKKIDAYEKQVRSLANAEIQLKLALTETAQEIAVLKKQTADQNYLNKLQAKLANSMAGSYNALSAQYELNKIKMNNLSQAYLENTEAGKKLVKETAEIYAAMDKYQKSTGKHTLSVGNYKQAFDGLGFSISQVARELPSLAISANTFFLAISNNIPMVIDEIQKLRAANEAAAKAGEAQVSITGKLVKSLFSFNTVMVLILTAFSIWGKDITNWIGSLFKGKTTVDQLKRSTADLKDAMLEAGKSAVNESVRLNILYKAATDSTRSQNERLKAVRELKKEYPEYLKNLSDEAIMTGNASKEYKELAKHILSVAMARAYEEKIQKNAKEVIDLEEKKN…
tail assembly chaperone	UZM3-20	ATGAACACGATTAAGGTAGGGAATCACACGGTAACGGTATACGAAGGCATTGACGAAATGCCTATCGTCCGTTACCAAAAGTTCAACCGTCTTATGCTGATTGAGTCGGGAGTCGGTAGCACTATTGAGGAACTCGATACGCATTTGCAACGTGCTATTGTCTATTGCAGGACACAGCCGGAACATACGTATAACGAGCTAATGAATCTAAGGCAGTGTTTCAATATGGCGTCGAATGGCGTACATCCGGGAATGTTGGCTTTTGCAGCCTTCGTTAAATCGGTCGATGGCGTGGAATATCCGGTTAATGCGTCCGACTCTGATCTAAAGGCGATATTTGACAGTCTCAGCGATGCAACTATTAACGAACTTTCTGAACCGTTTCAGAAGGTCAAAAAA…	19508	20260	MNTIKVGNHTVTVYEGIDEMPIVRYQKFNRLMLIESGVGSTIEELDTHLQRAIVYCRTQPEHTYNELMNLRQCFNMASNGVHPGMLAFAAFVKSVDGVEYPVNASDSDLKAIFDSLSDATINELSEPFQKVKKKIEAEVSVYFPRMADDPLIKEYYDIKLSLIKAKLDKLVNNVDNSEAVKEIEDKLLTFFPPRIFYGTDSVEIKTDKEFQEMCLVITQNMHINAREMSVSEFYTAFEMIKRQSKRSKNK
hypothetical protein	UZM3-21	ATGATTATGGAGATTAGAAATTATGTATCAATTATTCCGCCCTTCGAGATCGTGAGGGCGGTTAAGTTTAACGGTGATGTTCACGAATTATCGCAGTTATTGCCAAGTTTTGAGCTACTTTCCGCAATGGATGGCGTAATAATGGCACGAATAAACGGCAACACTTTTCGGGCGTTTGATAACGATTATATCGTTCTTGGCGAAAATGTTACTTACTCAGTCGATGAAGAAACGTTTGCCATATTATACGAGCAGGCAGATAAGGAGGTGACGAATGAACACGATTAA	20247	20534	MIMEIRNYVSIIPPFEIVRAVKFNGDVHELSQLLPSFELLSAMDGVIMARINGNTFRAFDNDYIVLGENVTYSVDEETFAILYEQADKEVTNEHD
hypothetical protein	UZM3-22	ATGAATAATACAAAGGACTGGGAGGACTACCGCAAAGATGTGAGTAACTCCGAAAAGGTGGGCGAATATCTTGCCGATATGATAGATCACGATGAAAGGGAGAAGCTAAAGTTGCTTTTATATATTTGCGAGAAAAGCAAGGATAACAGCTACGATCTGCCTATCGACTGCAAAATATACCTCCCTTTATGTGATTTGTTGTTCCCATCTCAAACACTTGATTTTATGACGTGGGCTGATAAGATGGGCTATATTCGATGCGAGGAAGGTAACCTTATCATTATTTCGTCTATGATTAAAAGGCGGTTTAATGGCTCTCTTAAAGTCATGCCGGAAATCGTGGAGGCGTTCGTTTTGTACAGAAAGCACGTAGGTTAG	20980	21357	MNNTKDWEDYRKDVSNSEKVGEYLADMIDHDEREKLKLLLYICEKSKDNSYDLPIDCKIYLPLCDLLFPSQTLDFMTWADKMGYIRCEEGNLIIISSMIKRRFNGSLKVMPEIVEAFVLYRKHVG
hypothetical protein	UZM3-23	ATGAACAAAGAAGTTATTTTAATGCTCTCAGAGCTAAGATCGCAAATTGATGATACAATTAGTCGTGTTGAGAAAGAAAGTTCCGCAGAGGGCGAAGAAATCATGTCTACGTTGAAAGATTGCGGTTTAATTGAGGTGGGCAATCATTTACTATTTCCACACGCCTTTTTAGAGTGGTGTGCTAACTGTGGTTTTTTGGAGATGAAAGAAGAAGTAATTGCTATCAGAGGGCGTTCCTTAATTACGCATAAATACGTCTCAAAAAACGATCTAATTAACTTGGATAAAAACGGCAATTTGTCCGTTCATCCTTCGTTGCTGTATGTCTATTTAAACTGTTGGAAGAATGAATAA	21350	21703	MNKEVILMLSELRSQIDDTISRVEKESSAEGEEIMSTLKDCGLIEVGNHLLFPHAFLEWCANCGFLEMKEEVIAIRGRSLITHKYVSKNDLINLDKNGNLSVHPSLLYVYLNCWKNE
hypothetical protein	UZM3-24	ATGAAGAAATTAGATTTGTCAATTATACCGATTGATTTAAAGGTAGGTGAGGAAATGGGGGTATTAACGCCCAAAGGGGATAAAGTTACAGTAAGGTGTGTTGAGGATAAAAGAAACGACATGTGTGAACGTTGCTTTTTCGGAAAAAACGGTTTGCACATCTGTTCATACGTTAAATGTGGTGAGTGGGAGCGTGAAACAGGTGATAGTGTAAGCTATCAAGAAGTAAAAAGGGAGAGTCTGTATACAAAAATAGAGGAAGGAAAAGAATATAAGGTGGGGGATATTGTTAGGCTATCCGGAAAATATAAATATGCTAAAGTGATTGAGTCAAACAAATGCAACGGGTGTGCCTTCCGAAAGGGAGATTTAGAAAGCATGTGCAAGGTATACGCATGT…	21764	22210	MKKLDLSIIPIDLKVGEEMGVLTPKGDKVTVRCVEDKRNDMCERCFFGKNGLHICSYVKCGEWERETGDSVSYQEVKRESLYTKIEEGKEYKVGDIVRLSGKYKYAKVIESNKCNGCAFRKGDLESMCKVYACVNERTLDCLVFKVVK
hypothetical protein	UZM3-25	ATGAAGAGATTTAAAAGAGTAGAACTGTATGACACCTTCACAATGGATCACCCGATAACAGGTGAAGTTATCAGAGTCCAAGCAATTGAAGGCAACAATGTAATATCGTGCCGGGAATGTTTATTCAGACAAAAGGGGTTTAAAAAGATATGCCCACTTATGAGATGTTTAGATATGTCTACGGGAAAGAGTCAAGCGTATAAACAAGTGAAGTTATGA	22207	22425	MKRFKRVELYDTFTMDHPITGEVIRVQAIEGNNVISCRECLFRQKGFKKICPLMRCLDMSTGKSQAYKQVKL
hypothetical protein	UZM3-26	ATGAATAGAATATCTTTGTCTAATAGAGATAGATTCGCACCGAAAGAGGGAGAAGTATTTTTTGCAGAAGTTCCGGTAAAGGGAATAGACCGGAAGGTAGAGTCGGTATTATTGAAAGACAATAGCGGTTGTAAGAATTGCGCATTTTTTAAAGGAGAATTAAAAGACTTGTGTATGCAAATAAACTGCCTTAATCGTGGTAGGCAATTAATTTTTAAGAGGGTGAGAAGATGA	22422	22655	MNRISLSNRDRFAPKEGEVFFAEVPVKGIDRKVESVLLKDNSGCKNCAFFKGELKDLCMQINCLNRGRQLIFKRVRR
hypothetical protein	UZM3-27	ATGTTGAATGTAGATTTGCGAATAAAAAGAATAGAGCCAAAATTAGGCGATATTATAAGTGTCGTAGAGGAAGATTTTACAACGATAGCAAAAACGATTCCATACGAGGGAGGGACTTGTCAAGGATGTGCTTTTTATGATAGAAGTAATGTCGATTTAGATTGTTCCTATTTCGTTAATTGTGTTAAGAATAGAGTTATGTTTAAACTAATAGAAAGAAAGAGAACTAAGGAGGTTAAAAAATGA	22652	22897	MLNVDLRIKRIEPKLGDIISVVEEDFTTIAKTIPYEGGTCQGCAFYDRSNVDLDCSYFVNCVKNRVMFKLIERKRTKEVKK
hypothetical protein	UZM3-28	GTGGGAAACCACACAAATTTTAAAGGTATGTTTAACAAGGAAAGAATTGAGAATTTAGAAAAGAGAGTTAAGGAACTGGAAAGAATAGAAGGTATTTCAAAACTTTCGGAAGATGTATCTAAAAGGTTGATACATGCTTTAATTGACTCTAACAACGAAGTAGTGAAAAGAGTTTTTGATGATGTGTGTGTTCGTTCGGTATATGGTACATCTGTGTTTCAGCCACCTAAAGCCGGAGACATTCACGCAAGTAATGCGGTGTTTAACGGTATACCCGATTCTTTAAAGAAGGTAGAAGAGGATAAGATGGAAGCACCTACCATTGCAAGCGTGTTGGAAAAAGCAAGAAGGAATACGATTGCGATACAGGAGCTTTTAAAACGAACAGGATGTTCGAAC…	23121	24185	VGNHTNFKGMFNKERIENLEKRVKELERIEGISKLSEDVSKRLIHALIDSNNEVVKRVFDDVCVRSVYGTSVFQPPKAGDIHASNAVFNGIPDSLKKVEEDKMEAPTIASVLEKARRNTIAIQELLKRTGCSNVNEVISKFELGVSFKKMYDEEARKRKELAIQRDRLESEMMCKIQDLESRREELLTATGCANFSNLKNKFLCKDIKRDELIEQIKELARQRDLLYRDLRNQIAKLSDKNQSLMQSEKSLICKLADKNEELKRVEQLSDGRYKEVVWLRGELKNQEQAVEKLKDENKQLKYDNSKMEKRTLDSICGESDAVVRYLDLKKRCEYLERDKKNIACFCERVTKTSV
hypothetical protein	UZM3-29	ATGACAAAAGAATTATTCATTCAGAGAACAGTTGAAAAATTTATTATGATGGAATTTGTTAAGGGAAACATGGATACCAAAGAACAAGTTGATACAATGATAGAAGTTATAAAAAGAAAGTTAGACTTTTCGCATGATGAAGCATGTGCTTTTATAAGAAAAGCGATCGGAATAAACGAATAA	24418	24600	MTKELFIQRTVEKFIMMEFVKGNMDTKEQVDTMIEVIKRKLDFSHDEACAFIRKAIGINE
hypothetical protein	UZM3-30	ATGAACGATAGGGCTATAATTAGACCAAATGCGACACTTTTCGATAAAACGATAGCCGATGTACAGGTAAGCCTAACAAAATCGCTTAAATGGCTTAATTTCGCTTTCGGGAACGTGGTTAAATTGGTAGAGAGAAACGAGAGGGGTAAATTTGTTACCCCATCAGTGTATTTTAAGGGAAATGATTATTTGCGCTTAGAGCCGGACGATAAGCGGGGCAACGTTTGTTTTTTCTATATGCACGACTCACAAGATTATGAAGGGGGAGACTCTTTGTCTGGCTTTGGCGATCTGAGGGGGACGGTTAGCATTATCTTTTGGTTCGATACCCGTAAAATCCCGGGTGCGGAATACTACAACGTGGAGTTTGTAAAGTCCGAAATACTAAGAGCCTTAACG…	24882	25451	MNDRAIIRPNATLFDKTIADVQVSLTKSLKWLNFAFGNVVKLVERNERGKFVTPSVYFKGNDYLRLEPDDKRGNVCFFYMHDSQDYEGGDSLSGFGDLRGTVSIIFWFDTRKIPGAEYYNVEFVKSEILRALTHELYLPSGDIQVRKIFHDANNVYKEFSIQKTDNQYYVYPYACLRFECDIHCEEGCY
tail protein	UZM3-31	ATGATAAGCGGTCTAATAGATAAGTTTAAAAAGGTAGGTGAGGAACTCGACACCGGAGAGATAGCAAAAAAGATTGTGCGTGACAATGATAATATACTTATTGACATGAACGCACAAGATCAGCTATACGCCAAGGGTGTTAACCGTTTAGGTGTTCGTATAGACGAATATCAACCCTACCGACCATTAACTATACAAGTCAAAATAGAAAAGAGACAACCGTATGACCGGGTGACGCTTAAAGACACAGGGGAGTTTTACGACTCTTTTTATGTTGAGACGGCAGAAGATCGGTTTTACATAAAAGCCTCAGATGAAAAAACTAATTGGCTTATCAAAAAATACGGTGCTGAAATTTTCGGGTTAACAAATGATTCACTTGCTGAGTTTATTAACGAT…	25441	25893	MISGLIDKFKKVGEELDTGEIAKKIVRDNDNILIDMNAQDQLYAKGVNRLGVRIDEYQPYRPLTIQVKIEKRQPYDRVTLKDTGEFYDSFYVETAEDRFYIKASDEKTNWLIKKYGAEIFGLTNDSLAEFINDYVKDEAYNRVKEILNER
hypothetical protein	UZM3-32	ATGTACAGATTAAAGGATATACAAAAAGAACTTGCCACGCTCGTAGGATGGCGGCAGTCGTACGATAGAGACGCTAAGATAGACGAAAGTTTAACGGTGTCCGATAGTGGTGTTATGTTTCAAGACGTTCACCCGCTTGTGACGCTAAGAAACATTGACTCTATTATGCCACTTGATTACTATTTACGTTATCCGGAGTATCGGGATACCGACACTTATAAGCCGGGTGACAAGGTAGTTTACGGCAAGGACGTGTTAACGCTTCGTCCGGACGTATGGGAGGCAATAACAGAGAATGTAGGTGTAGAGCCTTCCGATGGTGATAACTGGAAACGGTACAACCCACTAAGCGATTATTTGCGTGAATTGAACGAAAGAGCGATCACCAATACCGTTACT…	25890	27203	MYRLKDIQKELATLVGWRQSYDRDAKIDESLTVSDSGVMFQDVHPLVTLRNIDSIMPLDYYLRYPEYRDTDTYKPGDKVVYGKDVLTLRPDVWEAITENVGVEPSDGDNWKRYNPLSDYLRELNERAITNTVTRFINEKLIAGETKTLLERTNFFDGSGKINNEIDPTDSIVGYEILPVRSMGVTTKIEKIGLQFNKPGKVKLYLMHTSQVDPIKTFDLNYTKNGSYQWFDVGNDVLLPYMSEETSPGGLWYLCYDQKELPLGMYAINVSKDFSRDPCGTCNIGSVQAWRELTKYIRVSPYRVDSTQSEDGVKMWNIEMNMYTSAICYGLNVQLSVGCDITDFIIQSKYAFTHAVSLQMASYVLRELALNPNVRQNANQLNIDRETLLYEVDGNSQGRA…
capsid protein	UZM3-33	ATGTCGTTAATTGCTACAAGAACACAGGAGTTTAGATTAAAAAACCCTAACATTGACAAAAATATGGCACGCATGACCGAATGGGGTGCGTATGACTTCTTTTTGTCTCAAACAAATGCGATGGACTCAATGCTATCCGATGAAACGAAGCGCAGAGCATTCGCATCTATGGGAAGCGATATTAAGATTCCCGTAATTGATTACGATAAAAACGTAACGGTGTCAAACGCTCGCACATGCGTTATTGCAGATGCGGAGAATACTTCTCGTTTGATCGGTGTAGCTTGGAAGACCTATGCTTTCGGTTTCACTATGACACCGAACATGTATTCAAACAACGAAATCGATTACCAACAGGACTGGAACAGAAAGCTACAAAAGCACATCCGTAAGTTCATG…	27272	28588	MSLIATRTQEFRLKNPNIDKNMARMTEWGAYDFFLSQTNAMDSMLSDETKRRAFASMGSDIKIPVIDYDKNVTVSNARTCVIADAENTSRLIGVAWKTYAFGFTMTPNMYSNNEIDYQQDWNRKLQKHIRKFMDTVDKDAIAALEANKTQVFGNLLYYTKTGNDVQVKFTQRNDILSDLHPMFRANDYSGQLHIIGDTGVDSMLRKLEQHGLYNDVNKQLEYANKVFHFTNNMTLEPANFAQMYAVESGNVGLLTRVDRAAYNNTKSGTHEFGKVVLPYFGKEVGTHYYEEVGDQSAIAGAATADMTCDVKHFYGFSVDIAFVVAFNSDPATIANPIMKIEVNKENSQFGGTPVFITNADQIGGGSPAGELSVNLAKIGGSPVAESALKVDLDKVKGAA…
head scaffolding protein	UZM3-34	ATGTTAACAGTAGAATTGCTTAGGCAGAATAAAGCGTTATCGGAGCTATCGGATGAAGTTCTTAACGCTATTTCGGAGCTTTCAAAAAACGATGAAGCGCAGACGGTTGCGGCAAAGGTCAGAGAAACCGAAAACAGTATTGCTACTCAAATGAAAGAGGCTTTTGGCATTGAAGGTGTAACCGATCTTGATTTGAAAACCGCAATTGAGTTTGGCAAAACAAAGATTTCTAAATCTGATACCTCAGCTTTTGAAAAGCAGATTAACGATCTGAAAGAAGAGCTAAAAGCGGAGAGAGCCAAAAAGGGAGGTGACCGGGATACAGATAAAATCAATCAGCTTACAGCCGAGCTAAACGACACCAAGAAAAAATTTGCTGAGTTGAACAACCAACTTTCA…	28640	29557	MLTVELLRQNKALSELSDEVLNAISELSKNDEAQTVAAKVRETENSIATQMKEAFGIEGVTDLDLKTAIEFGKTKISKSDTSAFEKQINDLKEELKAERAKKGGDRDTDKINQLTAELNDTKKKFAELNNQLSEKEKEFNGKLNDYKITSYISSAMQGMKFKKDISEPVLNVVKQQAVNLLKTQFSPTLQGDEGSESLIFMKDGVPYNNPANSLKPFTASELLSQQFEQFGVLDKGRQAGGAGSSGGGQGNGSLLDLSGCKTKVEANKVAQEYLAKKGYTSESEEYQTELDKIWVENKIADLPTE
hypothetical protein	UZM3-35	ATGGTTTACAGAACGGATCAGTTAGATCAACTGAATGAAAGTAATTACGTTTGCCCGCAGGATGAAGTTAAATTGTATCACGTTATTCAAGAAGTGAAAGAGTTTAACCCGAAAACAGGGCAAAGAATCAGCGTCCCGGTGTTGCAAAAATACAAGCGAAAGACTTTTGAACTTGATATTTTGCCGAGACTGCCAAGATTGGGTTATACATTGAGAGTTGTTTTCGACCCGGTTAAATATGAATCTACAATTTCAGAGGCAAGACGAGCCGCAGAACTGGCAGCGAGAGCCGAGGCAAAAATGAAGGCAGACGAAGAACTGAGAGAGCAAATTAGACGTGAAGAAGCTGCAAAACTTCGTGCGGAATTGAAGAAACAAAAAGAGAAAGGAGAAAAGTAA	29557	29955	MVYRTDQLDQLNESNYVCPQDEVKLYHVIQEVKEFNPKTGQRISVPVLQKYKRKTFELDILPRLPRLGYTLRVVFDPVKYESTISEARRAAELAARAEAKMKADEELREQIRREEAAKLRAELKKQKEKGEK
portal protein	UZM3-36	ATGGGAAAATCATTAGACGAAATAAGGGAGATATACAGACATCCGGAGGGGATCAGTCAAATAGCGAAAGCGAAGGAACACGAAGAAAGAATAGCGTTTCACACTCGTGTAAGAACGAGCGATGATCGTAATAAGCCAGTAATTGACTTTCTTTCTAAGGTTAAGACGTGGATAGCGAAAGATAAATATGATATTTTCCTATCTATGTTCCATTTCCCGGTTAAAACAAATGGTGTTACTTCTGAGATATTCGACAAACTGAGCCGTGTTTTCGATGGTAGGAATCCGGTTTATAACTATCAGTTTAAATCATCTGAGGATAGGGATGACTGGGAGTATTACCGAAAGGATGTTTTAAAAGAACCTTCGGTTTGGAGTACGGACGGTTGGGATAATTTC…	29918	31651	MLTVELLRQNKALSELSDEVLNAISELSKNDEAQTVAAKVRETENSIATQMKEAFGIEGVTDLDLKTAIEFGKTKISKSDTSAFEKQINDLKEELKAERAKKGGDRDTDKINQLTAELNDTKKKFAELNNQLSEKEKEFNGKLNDYKITSYISSAMQGMKFKKDISEPVLNVVKQQAVNLLKTQFSPTLQGDEGSESLIFMKDGVPYNNPANSLKPFTASELLSQQFEQFGVLDKGRQAGGAGSSGGGQGNGSLLDLSGCKTKVEANKVAQEYLAKKGYTSESEEYQTELDKIWVENKIADLPTE
major head protein	UZM3-37	ATGTTGTATTGTGATTGTCCTTTAGGAGCAGCACTTCCGGATATTCCCGCATTTAGCTGTCCCGACAATTTCGGGCAGGTTCAAAAACTTGCTTTTCAGAGACTCGAAAAAACGGCAGGAACTGCAAATACTATGACTGCCGAATCTATTACTAAGCTGGCTACGTGGACGCCATTACTGTCCGCAAAAGACGGTACTAAAGTAGTGGTTACGCCTTATATTTACGAGCCGACAGTAGAGGCGGGCGCTGCCCTTACCTATGGAGGTGGAAACGCAACTCCCGGAGGTATTGTAGAAATTTTGGGGTCTGAGTCTACTCCGTTTACGGCTTCATTCAAGAAGTTGCCGCAAACCATTATCAAAGCTATGAAAGCGTTGATGTGTGAAGCGGGTCATATC…	31799	32443	MLYCDCPLGAALPDIPAFSCPDNFGQVQKLAFQRLEKTAGTANTMTAESITKLATWTPLLSAKDGTKVVVTPYIYEPTVEAGAALTYGGGNATPGGIVEILGSESTPFTASFKKLPQTIIKAMKALMCEAGHIGVFLINGNGQIACDKTGENLHGFPVWSLFIGDKTIGGLEAPDSNAITWNFMPNWSDNFTIVKPEFNPLTQLVPAVSPGVGG
terminase large subunit	UZM3-38	ATGAAGGTAAATAATATACCACCTGAGGAAATTGTAAAAGCGGTTGCGAGAAACAAATTCAAGAACTTCGTTAAGTATATTGATGATGATATAAAATTGAGTCAGTTTCATAAAGCATACTACGAAATTCTTGATAGGTTTGCGCATGGAAAGATAAAGAAACTGATAGTTTCCTGCCCGCCTCAGCATGGAAAGAGTGAAGGTAGTAGCCGTAAACTACCTGCTTTTATTTTAGGTCTACGTCCGGACGCAAAGATAGCAATAGGATCGTATGCTGCTACGCTTGCAGAGGGATTCAATAAGGACGTTCAGCGTATTTTAGACACACCCGAATATATCAGCCTATTTCCGAACACTCGAATAATGGGGGCGGAAAAAACATCGCGCTACGAAGCATAT…	32529	34040	MKVNNIPPEEIVKAVARNKFKNFVKYIDDDIKLSQFHKAYYEILDRFAHGKIKKLIVSCPPQHGKSEGSSRKLPAFILGLRPDAKIAIGSYAATLAEGFNKDVQRILDTPEYISLFPNTRIMGAEKTSRYEAYTRNSKMTEVVGRKGSVTAVGRSGGLTGKSVNVAILDDVYKDRLEANSPIIREAAWKWYTTVVRKRLDNNGQELIVFTRWHKDDLIGRIEKKEKVITVTKWSDLDNIPDGAWVKINFPALKVGEPTEIDPRHEGEALWEEKHSAKKLLAERELDKVEFECLNQGNPGSAEGTLYGNFKTYTDKNDFGVLIGRGNYTDCADTGSDYLCSICYDKYQSKEAVWNEKERRYKHLIFCLVTDIIYTTEPIEVTQVSVPDMLNRNDTDYANI…
Rnase E	UZM3-39	ATGGTTAAAGTAGGTAGTATGATTAAATCACAAGGAAAAATAAAGAGAACGGACGAACAATGGGAGGCTGATAAAGCACTTGAATCTGAATTGTTTCTCAAGGGGTATTCTTATCGCAGAATCAGAGATAAGATTAATGAACGCTACAAAGAGATGGGAATAGATATACAAATATCTTATCAGTCCGTGTATAACGACATTCAGAAATGTTTGGCCGAGTGGAAAAGGGAACAATTCACTAACATAGACCAGTATGTTACACAGGAAATTCAAGCCCTCGACAATGTAGCGAGGGAGGCTTGGGAGGAATGGGAGCGGTCTAAGCGTCCTAAATGTAAAACGAAATACAGGTTTAAAACTGCTGTCGAGGTGCAAAAGGAAACTACTACGGGTGACCCT…	34027	34620	MVKVGSMIKSQGKIKRTDEQWEADKALESELFLKGYSYRRIRDKINERYKEMGIDIQISYQSVYNDIQKCLAEWKREQFTNIDQYVTQEIQALDNVAREAWEEWERSKRPKCKTKYRFKTAVEVQKETTTGDPSFLNVILNVQQRKARLLGYDSPLVVSIVGEKEKEKPKYDLSSVPEDVLEKMADALQNGGDDEGK
methyltransferase	UZM3-40	ATGAAATCGGTAGATATATTTGGAAATAAGGTAGCTTTCATAAAACCATCATTAAGAAAAGAAAAAGAAAAGACGCTTTTTGATGACTACGAAAACTTTGTGGATAAATTTAAAACAAAGAAAACTACAGATGATTGCTACACTCCACCTGAGATTTATAATTGCGTTTTGAGATATGCTTCAGAAAAATGTAATATAAGAGGCGCGGAAATAGTACGTCCATTCTATCCGGGTGGTGATTATGAAAATTGTGAATACCCGGATGGATGTATCGTTGTCGATAATCCTCCTTTCTCTATTCTTTCACAGATAACAAAGTTTTATATAGAAAAAGATATTAAATTCTTTCTGTTCGCTCCACATCTGACATTATTCTCCGGAAGTGCTGACTATTGTCGA…	34785	35618	MKSVDIFGNKVAFIKPSLRKEKEKTLFDDYENFVDKFKTKKTTDDCYTPPEIYNCVLRYASEKCNIRGAEIVRPFYPGGDYENCEYPDGCIVVDNPPFSILSQITKFYIEKDIKFFLFAPHLTLFSGSADYCRIVVGAPIIYENGAIVKTSFISNLFDDVMIMSDPFLYRELKRINELNKVSLPRYKYPNSVLTVSSMQWCVERGVSMRFKKEDLYHIGRLDSQKPHKKNIFGTGFLLSEKAAAEKAAAEKAAAEKDDIINWELSEREKEIIKSLGE
nucleotide kinase	UZM3-41	ATGGAAAGAAGTATTAATAACAAAATGAATAAAAATATGAATTTAGAGCAAATTAAAATTAACGCTATTTTAGCGGCTGACCCGGAAGGGATACAAATAGACGGTAATCACTATCAAGGTGATTCTATTCCGTTGTATCAGTTTCTCAATCAGAATAATGTTAATACAATGGATGGCTATGCGATAAAATACGCATTCCGCCACAGACGAAAAAACAAAGAAAGAGATATTGCGAAAGCTATTCATACTCTACAATTGATTTTGAAAGACGAATACAACATGTATATGTTAGGCGGACAGTTGTACACGAAAGAGCAATATGATGAATTGCTCAGTCAAGCAAAAAAGGAGGCGGAAGGCAAAGAAACTGAAACTACGGTGATATATACCGATAAGGGG…	35654	36343	MERSINNKMNKNMNLEQIKINAILAADPEGIQIDGNHYQGDSIPLYQFLNQNNVNTMDGYAIKYAFRHRRKNKERDIAKAIHTLQLILKDEYNMYMLGGQLYTKEQYDELLSQAKKEAEGKETETTVIYTDKGIDIKSESKKDSNRNIYVRKLSEVQAVCIDGTSISLDDLRGMGLVLNAYEVGKGAHVTNQNGKEFYVKYGFYICLSEYGYYQVYSKSEFEKLFEPKQ
DNA helicase	UZM3-42	ATGATCGATTTTAATCAAAAAGTAATTTCCTTAACTAAGGAGTGTGCAGAGCAACATGAAAGAATGAAAGCAAAAGGTTTTCATGATAGAGATGTATCTTTGCCGGAGATATTCGGTTTAATCATTTCGGAGATGTGTGAGGCAATGGAGGCGGAGAGAAAAGGACGTTATGTAGAAAATAGTAAATATGTTTGGGTATTAGCATATAAAGATGATGAAAGTTATCAATGCAAGTTTAATCAATGTATCAAAGACACTGTTAGCGATGAACTTGCAGACGTTTTTATCCGGTGTATGGACGCAGTAGGAAAGTATAACAAGGATAATAACGATATAGTTCTATTCAAGCATTGTATTGATGGACGAGTGAAAATGATGAAAGATTTGCCGAAAACATTC…	36327	36914	MIDFNQKVISLTKECAEQHERMKAKGFHDRDVSLPEIFGLIISEMCEAMEAERKGRYVENSKYVWVLAYKDDESYQCKFNQCIKDTVSDELADVFIRCMDAVGKYNKDNNDIVLFKHCIDGRVKMMKDLPKTFAYYVYILSEWATLNEKTCCQNLMVMIELCAAIAIIHNIDLGKAIEAKIRYNETRGYKHGKKY
hypothetical protein	UZM3-43	ATGGAATTTGGTAACTTACTGTTAGATAGATTGGGGTTCAACCGTGAAATGTTGGAAGATAAACTTTCAGAAATATCCGCTAAGGAGAAAGAGATAAGAGTTCTAAAGAAAGAAGTTTCCGGTATAATGGAACACATATCAAAATTGGAAAGTACGTTAAATCATGGAGAGCATTATTATTGCGGTGCTTGCTGCTATCTTGAAAGTAAATGTAATAAGGGAAAATATAAGTGTCTTGAAACAGGAGAATACAAGAAATACCACTGTAAGGCGTGTGAGAAATTTAGAGATTTACCATTTTAA	36938	37240	MEFGNLLLDRLGFNREMLEDKLSEISAKEKEIRVLKKEVSGIMEHISKLESTLNHGEHYYCGACCYLESKCNKGKYKCLETGEYKKYHCKACEKFRDLPF
hypothetical protein	UZM3-44	ATGGAGGACGATTTCAGATTAGTAAGAAAGAAGTTGCGGAAAATTGGCGATCGAATAAAATTTGAGAGAAAGAAACTTGATATATACAACGAAGAAATAAAAAGGAGGGTTAAGTATGGAATTTGGTAA	37227	37355	MEDDFRLVRKKLRKIGDRIKFERKKLDIYNEEIKRRVKYGIW
hypothetical protein	UZM3-45	ATGGAAAGAAGAAGATTATCCGGTCAGTACAAAATAGCAATGTACAAAAACATAGGGAATGACACGTTTAAGGGAGTGGTAAGAACGGTAACAGGTTTCATGTATCAATGTGGCGCATATCAGTATTTTACTTATTGGGAGAATGACAATAAAATATCGGTTACAGAATCAAGTACAGGTTTCCGTGCAATGTCTTTGGATGTTGAAAAGGGAGAAACTCCTAAAACTACGCATGATAGGATAGTTGATAAGTTGAAAGGTTTTGATCCGTCTTTAGCAAACTGGAATAGTGCTAAAGAGATGATGAAGAAATATAATATTCCCTATCCTCTTAATGAATGGATCGTAGGACTAAAAGACATAAACCATGAATGA	37435	37809	MERRRLSGQYKIAMYKNIGNDTFKGVVRTVTGFMYQCGAYQYFTYWENDNKISVTESSTGFRAMSLDVEKGETPKTTHDRIVDKLKGFDPSLANWNSAKEMMKKYNIPYPLNEWIVGLKDINHE
hypothetical protein	UZM3-46	ATGGAAATTATTTCATTCAAAAGAGGCGAAAACGAAGGAGCACTTTTTATTCATGGAGAGAAAAAATACAGTGCATGTACGGCAGTGGAAAGTAGCAAGTTTTTCAAGACTCTAAAAGGTGCTATTTCTTGGCTAAATAGTAGAGGTTACAAGGAGGCTTAA	37857	38018	MEIISFKRGENEGALFIHGEKKYSACTAVESSKFFKTLKGAISWLNSRGYKEA
single stranded DNA-binding protein	UZM3-47	ATGAACTTAAACAAAATCGAATTGATCGGGCGTGTTTGTGCTGATCCGCAAGTTAAAACCTTCGATAACGGAGGGAAAGTGTGTAACCTTTCTATTGCAACAAACGAAAGGGCATATAAAACGAGTAGCGGGATCGAAGTTCCGGAAAAAACAGACTTTCACAATGTAACATTCAAAGGTAAATTGGCTGAGATTTGCGGGCAGTATGTTACAAAAGGAATGGAGTTATACGTAGAGGGTAGTTTACACTATCGTAAATATACCGACTCTAATAACGTTGAAAGAACTATTTCTGAGATCGTTGTAAGGTCTATGCAGATGGGAAGAAAAGCAGGTGAGGGGAACCAGCCGACAACCGGAGGCAACGGAAACCAACAGCCGACAACCGGAGGTTATAGC…	38169	38624	ATGAACTTAAACAAAATCGAATTGATCGGGCGTGTTTGTGCTGATCCGCAAGTTAAAACCTTCGATAACGGAGGGAAAGTGTGTAACCTTTCTATTGCAACAAACGAAAGGGCATATAAAACGAGTAGCGGGATCGAAGTTCCGGAAAAAACAGACTTTCACAATGTAACATTCAAAGGTAAATTGGCTGAGATTTGCGGGCAGTATGTTACAAAAGGAATGGAGTTATACGTAGAGGGTAGTTTACACTATCGTAAATATACCGACTCTAATAACGTTGAAAGAACTATTTCTGAGATCGTTGTAAGGTCTATGCAGATGGGAAGAAAAGCAGGTGAGGGGAACCAGCCGACAACCGGAGGCAACGGAAACCAACAGCCGACAACCGGAGGTTATAGC…
homing endonuclease	UZM3-48	ATGAAATTAGTAAAATTAGAATATAAGTCAGGGAATGAATTTATGATTAACGCTAAAATGGTAGAATCAATATTTCAACATAGTGAAGATACAGTATACCTATATGCGGTAAATCAAGAACAACCCTATGTGATTAAAGGGACTGTTGAAGAAGTTAGAAAGAAGCTAACCGAAGGTAGCAAGGTTGATTCAATAGCCGGACTTATGGTTATCGTATTTATTGGAATTTACATATTATCAACATTAGCAAATTTATTATCGCAATGA	38621	38887	MKLVKLEYKSGNEFMINAKMVESIFQHSEDTVYLYAVNQEQPYVIKGTVEEVRKKLTEGSKVDSIAGLMVIVFIGIYILSTLANLLSQ
homing endonuclease	UZM3-49	ATGTACACGCTTGATACGTTTGAGGAAATAGATTATTGTTTAAGCAGGGGGTATAACCCCTTGCTATTTAATAAAAATTTCGATATTGAACCTAAAACAAGGTATGAATATTTAAAACGGATGTTCGGGGAGGGTCACGGACAGAGGGAAAATGAACGTTTCTTCCGGTACATGTGGGATGTTAAGCCTCACTATTGTGAAGAGTGTTTAAAGCCGTTGACAGCATACTCAGCCGTTTATATTTCCCATATTATAACGAGGGGGTCTAACCCTATGATTGCGCATGATCCTCGCAATATAAACATACTTTGTTTTAATTGTCATAATCGTTGGGAGCACGCTAATACCCGTAAAGGGATGCGGATATATCAAAGTAATTTAGAAAAAATAAAAGTCCTC…	38884	39315	MYTLDTFEEIDYCLSRGYNPLLFNKNFDIEPKTRYEYLKRMFGEGHGQRENERFFRYMWDVKPHYCEECLKPLTAYSAVYISHIITRGSNPMIAHDPRNINILCFNCHNRWEHANTRKGMRIYQSNLEKIKVLKRDSLKLQKK
hypothetical protein	UZM3-50	ATGTTAAAAGACAATTTTGAATTAAAGAGAGTTAAGTTCTTGAATAACGGTTTAGAAGTTGATTACAATGATTGCCGTTTGGTTGATGGTGAAGAAACAAAGACGTTTCACAAGGTAAAATGCCCCGAATATCCGCATAGAGATTTAGGAATTGCGGCAAATGAGCTTCGTTCATACATAGTTGAATTGATGGGAATAATGAATTTTAGGAACATCACCTATTTGTCTGATTTGGCAAAACAAGACAATGAGTTAAGTAGACAATTCGATGAATATTTTGAAACGCTTGCTACACGTATTGCGATTAGTGAGATCGTTTACGACCCCGAAAAGAATACAATCGTTTTCAAATATATTTTCTCGGGCGTTGATTTGTCCCGGTTGAAAATGCAAACGAGC…	39302	39952	MLKDNFELKRVKFLNNGLEVDYNDCRLVDGEETKTFHKVKCPEYPHRDLGIAANELRSYIVELMGIMNFRNITYLSDLAKQDNELSRQFDEYFETLATRIAISEIVYDPEKNTIVFKYIFSGVDLSRLKMQTSKIMLDGEGLKFEIALQEDFEALKDEIFKYLFENKRAQLELFGETATAEPDDSLTPEDDLEGDDTFFDDEEAEQPELIEEDVHA
hypothetical protein	UZM3-51	ATGAAAGAAAATGAAGAAATGACTTTGGAAGAAAAGTTCAATTTGATGTGTGAAGCATTAAGTATATCACCGGAGAGAATTATAGATAGGGATATTACCCGTTATGTATCACTTCGAAGAAATTGCATTATCCATCAGCTTTACGCCTATAAAAATCACGGTTTACCCGAATTGATAGGTCGCACGAAGGTTTTAATTATGAAAGCGTATGAACGTTTTCAAGGAGAATTAGATGTGAAAGATATGACAGCCGTAGAGTTTGTCCGGCTTATAGACGAACGACTGCAAAAGTATATTGATGGCAAAGAAGATTAA	40101	40415	MKENEEMTLEEKFNLMCEALSISPERIIDRDITRYVSLRRNCIIHQLYAYKNHGLPELIGRTKVLIMKAYERFQGELDVKDMTAVEFVRLIDERLQKYIDGKED
hypothetical protein	UZM3-52	ATGAAGCAAAAGAAAATAACGATACCCGGGAAGGTAACTAAAGACGGTAAGTTATCCATCTACATGGGAGAGCTTAACGAGTTTATGAAGAACAACGCAGGAAAAAATATAATTGCGGAGTTTACAGTATTAGAACCTTCTGATTCTTCATCCTTGCGTGGATACTACTTTAAATACGTTGTTCCCCAATTTCAGAAAGGGATGTACGAAAACGGGTATAGGTGGAGCGAAGAACAAACGGAATCTTATATGCGTAGTATTTGCCCTATTACGATGGGTGAAGTTGTAGACGTTGAAACTGGTGAGTATAGAAAGGACTCAGTTAAGGTTACCGATTTAAGCAATAGCGAATTTGTCGAATACATAGACTTTTTGAAGCAATTTGCGGCAGAAGAATTT…	40412	40849	MKQKKITIPGKVTKDGKLSIYMGELNEFMKNNAGKNIIAEFTVLEPSDSSSLRGYYFKYVVPQFQKGMYENGYRWSEEQTESYMRSICPITMGEVVDVETGEYRKDSVKVTDLSNSEFVEYIDFLKQFAAEEFSIYIEEPNRFVR
hypothetical protein	UZM3-53	ATGCAGGAAATTAGCAAAAAATTAAGTGAACAGTCAGTAGGAACGGTTTTGGATAGAACGGAGTATAGAAAAGAGCTTTCTATTTATTGGGATGGCTTAAAAGAGCAACGGAAAAAGGCTTCGTTCGAAATATTGGATCACGGAGGTATTCCTAAAAGAATAACAATAGATAGAGTCGATAAAATGGATACGGATCAACTTATATCAGAATTTAAGCTGATACTTGACAGAAAGAGTGAGTTGCCTGCAAGTCTGAGGTACTTTATTTCGGATGTGTGCGGAAAGGTATTTATCAGTTGGTTTACAAAAGTGATTGAAGATGAAGCAAAAGAAAATAACGATACCCGGGAAGGTAACTAA	40809	41168	MQEISKKLSEQSVGTVLDRTEYRKELSIYWDGLKEQRKKASFEILDHGGIPKRITIDRVDKMDTDQLISEFKLILDRKSELPASLRYFISDVCGKVFISWFTKVIEDEAKENNDTREGN
hypothetical protein	UZM3-54	ATGGGTTCAAAAGAAAACGATCTAAAAAACGATCTAATTGAATCGGTGAAAGAATTGAGAAGCGCACAGAAGCGATTTGAGCGATTCGGGGAGAGATACAGAGAGAGAAAAGAAAATGCGGAAAAGAAAGTAGATGAAATTCTATTGGTTATCGAAGATAAGCAGTTATCTATTTTCTAA	41289	41468	MGSKENDLKNDLIESVKELRSAQKRFERFGERYRERKENAEKKVDEILLVIEDKQLSIF
Holliday junction resolvase	UZM3-55	ATGGAAATAGATATTATTTGCGCAATAGACCCGGGTGTGTCGGCTGGTGGGATAGTGGTATATAAGCCGGGAAATAGCCTTGTTACTATCCCTATGCCACGCACGGCAAAGGGTATTTTTAACGTGTTTCAAAAAGTGAAGCGTTCCGGTAGTCCTGCAATATTTATTGAGCGTCTTTCGGTTCGTGGGGGTGACTCCGGAGGCGGGAAAGAATTTAGAATAGCAACTATGTTGGAGAATTATAACTACCTTGTATGTTGTGCGCTCGTTCTTGATATTCCTTTGTTCCTATGTGCGCCTATTTCGTGGCAAAGTGGTTTAAATCTGAGGGAGAAAGGAGAGAAAGAGGAAAAGAAGGATAGAAAAGAAAAGTATCTTAATTATGCGATGAAGCAATTC…	41428	42042	MEIDIICAIDPGVSAGGIVVYKPGNSLVTIPMPRTAKGIFNVFQKVKRSGSPAIFIERLSVRGGDSGGGKEFRIATMLENYNYLVCCALVLDIPLFLCAPISWQSGLNLREKGEKEEKKDRKEKYLNYAMKQFPLANVKLWNSDAICILRFAQMKMICDVDWFSSNMQNENSTEISFSSPLLDDSIKFVERYGFKRKRSKKRSN
hypothetical protein	UZM3-56	ATGTATTTGGAGAAAATCGAAAATTCGGGCGGAAAATTAGCAAAATACGAAGGTTGCGGATCGTTTATAGAGAAGAACCGAAAATTTTATGAAAGTGGCAACTTCGGACAGCTATCAAAAGTAGATCAAAAGATATTCCGTGATTCAACTTTGCTTTTGGTGTCCGAATGTACAGACGAAAGAAAAAGAATAGATAATTTTTCTAAGGTTCTTAACGGAGTATGTTTAGAGACTGGTTTAAAAATGCCGGATGTCCGGGACGCAGGAAGTATATTTTATGCTGTTTGTGATGTGATAGATATGTATTTCGATGATCTATCGTTCAATGAAATTCGTTTGGCATGGCGGTTACTTGCTGTCGGGGAACTCGACCCGTTTTTGCCAAAAGACAGATACGGT…	42266	43210	MYLEKIENSGGKLAKYEGCGSFIEKNRKFYESGNFGQLSKVDQKIFRDSTLLLVSECTDERKRIDNFSKVLNGVCLETGLKMPDVRDAGSIFYAVCDVIDMYFDDLSFNEIRLAWRLLAVGELDPFLPKDRYGSPDKNHYGSLSVDYISKVLKAYKKRKVETMERVSQIMPDEKPKPTPEQEKMFLNLQAYNFVLALLKYKYSGRFRIERDRIINESTFAYMERLGYDMSVVPTLADKKEALFQFQGRPVNSFAQILEKECISRFGIDHEAVYFRAVLIAKKRKLFQYWDEMLAFSNEGDRSEDNIWKLYYYIQ
DNA replication protein	UZM3-57	ATGACGCATTGTTTTGACGATAAAGTAGCAACAAAGTTAGGAGTTGAAGCGGCATGCGTATTGCACAACTTCGCTTTTTGGATAAACAAGAATATAGCCGATAACCACAATTATTTTGAGGGCAGATATTGGACTTATAACACAAGGGAAGCGTTATCTAAACTATTCCCGTATATGAGTCAATCTAAGATATATAGAGTGATAGGAAAGTTGGAGGAAGAAGGCTATTTGTTGAAGGGGAATTTTAATAAATCGGGTATAGATAGAACAACGTGGTACGCATTAACAGATAAGTGTATAAAATTCCTTTTTGAGTGCGGATATACGCTTATAGGCTATTCTGAGCCGATTTTGCAAAATTGCAAAATGCAAGTTGCAGAAATGAACAATGCAAGTTGC…	43261	44211	MTHCFDDKVATKLGVEAACVLHNFAFWINKNIADNHNYFEGRYWTYNTREALSKLFPYMSQSKIYRVIGKLEEEGYLLKGNFNKSGIDRTTWYALTDKCIKFLFECGYTLIGYSEPILQNCKMQVAEMNNASCRNEQTIPDSIYTDSNTKSTNVDYSIATREESVLFPVEKKPLASEIFGFTAKTLDVTKKVIERTDSFFDQLTFPFESEEFKKAFYVLMTQPKWRVKTKNLTVMQANLNEIAQFEEGFAMLLINQSISKGWASLVYESTPKQYMQWLREKTGVSGNTQPANNTKSYFQSDEQRRMYQSYLTEDFT
antirepressor protein	UZM3-58	ATGAAAGAATTAGTTTTTAAAGGAGAATCAAATCAAGTTTTAACTAACAGCTTATTGGTAGCTGAAAAGTTCGGAAAGGAGCATAGCGATGTATTAAAGGCGGTTGATTCTTTGATGTGCAAAATGTCTGATAATCAATGTAAAGGATATTTTTCCGACACATCAATAGAGGTTAAACAGCCAAACGGAGGAATTAGAAAATCACGTGTTGTTGTGATGAATCGTGACGGTTTTACATTGCTTGTTATGGGCTTTACCGGAGAAAAGGCACTTCAATTTAAATTGGAGTATATTAACGCCTTTAATAAAATGGAGGAAACTATTAAGAACGGAGGTTTTAACGTGCCTAAATCGTTCCGTGAAGCATTATTGCTTGCTGCCGAACAGCAAGAAGTTATA…	44208	44981	MKELVFKGESNQVLTNSLLVAEKFGKEHSDVLKAVDSLMCKMSDNQCKGYFSDTSIEVKQPNGGIRKSRVVVMNRDGFTLLVMGFTGEKALQFKLEYINAFNKMEETIKNGGFNVPKSFREALLLAAEQQEVIENQQKQIEEKNAKIEADKPKVLFSEAVSASNKSILVRELAKLITQNGYQIGEKQLYERLRKAGYLCSVGESRNQPTQTYMNIGLFEIKKRVIMDGDEAKVYNTTVVTPKGVHYFINKFLGKGMK
hypothetical protein	UZM3-59	ATGAATTTAGAGAATCTTTTTAAAATTAAAAATTACGCTGAGTATATGCGTTGTAGTCCGGCTTGGATTTTGAAATTAATGAAAGCGGGAAAGTTGGAATATGTTAGAATAGATGGTGTATACTTCGTAGTTCTAAGGGGTGAAGAACTTGAAAAGTATAAAGAGTTTAGAAAAGAGTTAAACGCATTGTTGAATAAAAGCTATGATATTTAA	45062	45274	MNLENLFKIKNYAEYMRCSPAWILKLMKAGKLEYVRIDGVYFVVLRGEELEKYKEFRKELNALLNKSYDI
replication initiation protein	UZM3-60	ATGGTAACAATATCTGAGAGTTTAGCGAACGAGATCGGTTTAGAGGGTGCGACTGTGTACAGCTATGTATCTATCATCCTATCAACGGACTTTTATAAGGATCGTTTTATGGGATGTCGGGTTAAAGGCAAGAAGTATACAGCCTTCATATCAATAAGCAAGTTAAAAGAGATAATTCCCTTCCTATCGACAAAGAAGCTGTATAACGCTATGAACTTGTTAGTAGAAACAGGATACCTAAAAGAGCTACCATTACGAAAGCCGGGTTTAAATACAACCCGATGTTACCAACTTGTTAATGTGTCACAATATTTCGATTAA	45521	45841	MVTISESLANEIGLEGATVYSYVSIILSTDFYKDRFMGCRVKGKKYTAFISISKLKEIIPFLSTKKLYNAMNLLVETGYLKELPLRKPGLNTTRCYQLVNVSQYFD
hypothetical protein	UZM3-61	ATGAAGAGGAATGAATTTATTAATAAGCTTATTAGGCGTTCTAATTATATGGATAAACTTGTATATGTAACGGCAGACGGAGGAAGAAGGGAAATAATAAAGTTAAAGCCGAAAAAAAAGAAATATTATAATTCCCTCGAATATTATAGAGATATTAAAAGGACGTCTAATATAAACATTTATTTTGAGATATGGTAA	45835	46032	MKRNEFINKLIRRSNYMDKLVYVTADGGRREIIKLKPKKKKYYNSLEYYRDIKRTSNINIYFEIW
